# Supplementary material for: Coleophora nepetellae Baldizzone & Nel, a new species of the C. lixella group (Lepidoptera, Coleophoridae) from France and Italy
Source: Zookeys. 2014 Dec 2;(459):119–35. doi: 10.3897/zookeys.459.7983 (PMC4283635; doi:10.3897/zookeys.459.7983)
Supplement: XML Treatment for Coleophora nepetellae [file zookeys.459.7983-treatment1.xml]

<!DOCTYPE tp:taxon-treatment
  PUBLIC "-//TaxonX//DTD Taxonomic Treatment Publishing DTD v0 20100105//EN" "tax-treatment-NSO.dtd">
<tp:taxon-treatment xmlns:tp="http://www.plazi.org/taxpub"><tp:treatment-meta><kwd-group><label>Taxon classification</label><kwd><named-content content-type="kingdom">Animalia</named-content></kwd><kwd><named-content content-type="order">Lepidoptera</named-content></kwd><kwd><named-content content-type="family">Coleophoridae</named-content></kwd></kwd-group><mixed-citation publication-type="journal"><person-group><name><surname>Baldizzone</surname><given-names>Giorgio</given-names></name><name><surname>Nel</surname><given-names>Jacques</given-names></name><name><surname>Landry</surname><given-names>Jean-François</given-names></name></person-group><article-title><italic><tp:taxon-name><tp:taxon-name-part taxon-name-part-type="genus">Coleophora</tp:taxon-name-part> <tp:taxon-name-part taxon-name-part-type="species">nepetellae</tp:taxon-name-part></tp:taxon-name></italic> Baldizzone &amp; Nel, a new species of the <italic><tp:taxon-name><tp:taxon-name-part taxon-name-part-type="genus">C.</tp:taxon-name-part> <tp:taxon-name-part taxon-name-part-type="species">lixella</tp:taxon-name-part></tp:taxon-name></italic> group (<tp:taxon-name><tp:taxon-name-part taxon-name-part-type="order">Lepidoptera</tp:taxon-name-part></tp:taxon-name>, <tp:taxon-name><tp:taxon-name-part taxon-name-part-type="family">Coleophoridae</tp:taxon-name-part></tp:taxon-name>) from France and Italy</article-title><source>Zookeys</source><day>2</day><month>12</month><year>2014</year><volume>2014</volume><issue>459</issue><fpage>119</fpage><lpage>135</lpage><pub-id pub-id-type="doi">10.3897/zookeys.459.7983</pub-id></mixed-citation></tp:treatment-meta><tp:nomenclature><tp:taxon-name>
                        <tp:taxon-name-part taxon-name-part-type="genus">Coleophora</tp:taxon-name-part>
                        <tp:taxon-name-part taxon-name-part-type="species">nepetellae</tp:taxon-name-part>
                        <object-id xmlns:xlink="http://www.w3.org/1999/xlink" content-type="zoobank" xlink:type="simple">http://zoobank.org/8F1DE90F-4535-49E5-945E-1BBCFA933E3A</object-id>
                        <object-id xmlns:xlink="http://www.w3.org/1999/xlink" xlink:type="simple">Barcode Index Number: BOLD:AAI9227</object-id>
                    </tp:taxon-name><tp:taxon-authority>Baldizzone &amp; Nel</tp:taxon-authority><tp:taxon-status xmlns:xlink="http://www.w3.org/1999/xlink" xlink:type="simple">sp. n.</tp:taxon-status></tp:nomenclature><tp:treatment-sec sec-type="Type material"><title>Type material.</title><p>Holotype ♂ (genitalia slide Bldz 15711): [<bold>Italy</bold>] “PIEMONTE |V.[alle] Varaita | Pontechianale (CN) | Grangia del Rio 2000 m | 30-VII-2012 | G. Baldizzone <italic>leg.</italic>”; “Database # | CNCLEP | 00110051”; “Barcode of Life Project | Leg(s) removed | DNA extracted” [blue]. In coll. Baldizzone, Asti.</p><p>Paratypes: <bold>Italy:</bold> 14 ♂, 12 ♀, Piemonte, same locality and date as holotype, coll. Baldizzone, barcoded specimens # CNCLEP00110052–CNCLEP00110060; 14 ♂♂ (genitalia slide Bldz 15535), 12 ♀ (genitalia slide Bldz 15536, 15712), <italic>ibidem</italic>, 2-VIII-2012, coll. Baldizzone; 4 ♂, 8 ♀, <italic>ibidem</italic>, 22.VII.2013, coll. Baldizzone; 1 ♂, <italic>ibidem</italic>, 2.VIII.1986, G. Bassi leg., coll. Bassi.</p><p><bold>France:</bold> 1 ♀, Alpes-Maritimes, Le Pra sur Tinée, 1700 m, <named-content xmlns:xlink="http://www.w3.org/1999/xlink" content-type="dwc:verbatimCoordinates" xlink:type="simple">44.3227°N, 6.8849°E</named-content>, ex <!--PageBreak--><italic><tp:taxon-name><tp:taxon-name-part taxon-name-part-type="genus">Nepeta</tp:taxon-name-part> <tp:taxon-name-part taxon-name-part-type="species">nepetella</tp:taxon-name-part></tp:taxon-name></italic>, 23.VII.2000, J. Nel <italic>leg.</italic>, coll. J. Nel, La Ciotat; 1 ♀, Alpes Maritimes, Roubion, <named-content xmlns:xlink="http://www.w3.org/1999/xlink" content-type="dwc:verbatimCoordinates" xlink:type="simple">44.093°N, 7.0511°E</named-content>, 1630 m, 9.VII.2011, Th. Varenne <italic>leg.</italic>, coll. Th. Varenne, Nice; 1 ♂, Alpes-Maritimes, Tende, col de Tende, <named-content xmlns:xlink="http://www.w3.org/1999/xlink" content-type="dwc:verbatimCoordinates" xlink:type="simple">44.15°N, 7.5667°E</named-content>, 1830 m, 21.VII.1995, Th. Varenne <italic>leg.</italic>, coll. Th. Varenne; 1 ♀, Alpes-Maritimes, Casterino, <named-content xmlns:xlink="http://www.w3.org/1999/xlink" content-type="dwc:verbatimCoordinates" xlink:type="simple">44.0986°N, 7.5059°E</named-content>, 2000 m, 13.VIII.2013, ex <italic><tp:taxon-name><tp:taxon-name-part taxon-name-part-type="genus">Nepeta</tp:taxon-name-part> <tp:taxon-name-part taxon-name-part-type="species">nepetella</tp:taxon-name-part></tp:taxon-name></italic>, J. Nel <italic>leg.</italic>, coll. J. Nel; 1 ♂, Alpes-de-Haute-Provence, St-Ours near Meyronnes, <named-content xmlns:xlink="http://www.w3.org/1999/xlink" content-type="dwc:verbatimCoordinates" xlink:type="simple">44.4805°N, 6.8086°E</named-content>, 15.VII.2005, 1800 m, <italic>leg.</italic> Jacques Nel, specimen # CNCLEP00033958, genitalia slide MIC 6834, barcoded, Canadian National Collection, Ottawa; 1 ♀, Alpes-de-Haute-Provence, 2 km E Meyronnes, <named-content xmlns:xlink="http://www.w3.org/1999/xlink" content-type="dwc:verbatimCoordinates" xlink:type="simple">44.4711°N, 6.8086°E</named-content>, 1575 m, 2.VII.2005, <italic>leg.</italic> C &amp; FK Gielis, specimen # CNCLEP00029208, genitalia slide MIC 6835, barcoded, coll. H. van der Wolf, Netherlands.</p></tp:treatment-sec><tp:treatment-sec sec-type="Diagnosis"><title>Diagnosis.</title><p><italic><tp:taxon-name><tp:taxon-name-part taxon-name-part-type="genus">Coleophora</tp:taxon-name-part> <tp:taxon-name-part taxon-name-part-type="species">nepetellae</tp:taxon-name-part></tp:taxon-name></italic> is a relatively large <italic><tp:taxon-name><tp:taxon-name-part taxon-name-part-type="genus">Coleophora</tp:taxon-name-part></tp:taxon-name></italic>, whose forewings are predominantly yellow with fine silvery striae. It belongs to the <italic><tp:taxon-name><tp:taxon-name-part taxon-name-part-type="genus">Coleophora</tp:taxon-name-part> <tp:taxon-name-part taxon-name-part-type="species">lixella</tp:taxon-name-part></tp:taxon-name></italic> species group and is most similar to <italic><tp:taxon-name><tp:taxon-name-part taxon-name-part-type="genus">Coleophora</tp:taxon-name-part> <tp:taxon-name-part taxon-name-part-type="species">nevadella</tp:taxon-name-part></tp:taxon-name></italic>, both externally and in genitalia. The latter species was formerly known only from Spain (Vives Moreno 1991) but is here reported from France for the first time based on material collected by JN (see below).</p><p>Externally the adult of <italic><tp:taxon-name><tp:taxon-name-part taxon-name-part-type="genus">Coleophora</tp:taxon-name-part> <tp:taxon-name-part taxon-name-part-type="species">nevadella</tp:taxon-name-part></tp:taxon-name></italic> from the Sierra Nevada (the type locality in Spain) (Fig. <xref ref-type="fig" rid="F2">2</xref>) is on average smaller than that of <italic><tp:taxon-name><tp:taxon-name-part taxon-name-part-type="genus">Coleophora</tp:taxon-name-part> <tp:taxon-name-part taxon-name-part-type="species">nepetellae</tp:taxon-name-part></tp:taxon-name></italic>, its forewings are devoid of brown scales, and the silvery striae are inconspicuous or nearly absent. In male genitalia (Figs <xref ref-type="fig" rid="F3">6</xref>, <xref ref-type="fig" rid="F4">11</xref>), <italic><tp:taxon-name><tp:taxon-name-part taxon-name-part-type="genus">Coleophora</tp:taxon-name-part> <tp:taxon-name-part taxon-name-part-type="species">nevadella</tp:taxon-name-part></tp:taxon-name></italic> has the valvula smaller with its outer margin more oblique and its ventral margin barely reaches the dorsal edge of the sacculus, whereas in <italic><tp:taxon-name><tp:taxon-name-part taxon-name-part-type="genus">Coleophora</tp:taxon-name-part> <tp:taxon-name-part taxon-name-part-type="species">nepetellae</tp:taxon-name-part></tp:taxon-name></italic> the ventral margin of the valvula is extended nearly to the ventral edge of the sacculus. The apex of sacculus is more prominently bulged in <italic><tp:taxon-name><tp:taxon-name-part taxon-name-part-type="genus">Coleophora</tp:taxon-name-part> <tp:taxon-name-part taxon-name-part-type="species">nepetellae</tp:taxon-name-part></tp:taxon-name></italic> than in <italic><tp:taxon-name><tp:taxon-name-part taxon-name-part-type="genus">Coleophora</tp:taxon-name-part> <tp:taxon-name-part taxon-name-part-type="species">nevadella</tp:taxon-name-part></tp:taxon-name></italic>.</p><p>In female genitalia, <italic><tp:taxon-name><tp:taxon-name-part taxon-name-part-type="genus">Coleophora</tp:taxon-name-part> <tp:taxon-name-part taxon-name-part-type="species">nepetellae</tp:taxon-name-part></tp:taxon-name></italic> is easily distinguished from <italic><tp:taxon-name><tp:taxon-name-part taxon-name-part-type="genus">Coleophora</tp:taxon-name-part> <tp:taxon-name-part taxon-name-part-type="species">nevadella</tp:taxon-name-part></tp:taxon-name></italic> by the following differences: in <italic><tp:taxon-name><tp:taxon-name-part taxon-name-part-type="genus">Coleophora</tp:taxon-name-part> <tp:taxon-name-part taxon-name-part-type="species">nevadella</tp:taxon-name-part></tp:taxon-name></italic> the colliculum is more elongate and has two long and thin lateral bars that are extended nearly to the distal margin of the sterigma (Fig. <xref ref-type="fig" rid="F4">12</xref>); these bars are very short in <italic><tp:taxon-name><tp:taxon-name-part taxon-name-part-type="genus">Coleophora</tp:taxon-name-part> <tp:taxon-name-part taxon-name-part-type="species">nepetellae</tp:taxon-name-part></tp:taxon-name></italic> (Fig. <xref ref-type="fig" rid="F4">13</xref>); in <italic><tp:taxon-name><tp:taxon-name-part taxon-name-part-type="genus">Coleophora</tp:taxon-name-part> <tp:taxon-name-part taxon-name-part-type="species">nevadella</tp:taxon-name-part></tp:taxon-name></italic> the median lamina in the ostium bursae is long, thin, and extended posterad of the ostium whereas in <italic><tp:taxon-name><tp:taxon-name-part taxon-name-part-type="genus">Coleophora</tp:taxon-name-part> <tp:taxon-name-part taxon-name-part-type="species">nepetellae</tp:taxon-name-part></tp:taxon-name></italic> it is more robust, irregularly delineated and with sclerotized lateral extensions; finally the paired longitudinal bars of the sterigma are narrow with the inner margins smooth in <italic><tp:taxon-name><tp:taxon-name-part taxon-name-part-type="genus">Coleophora</tp:taxon-name-part> <tp:taxon-name-part taxon-name-part-type="species">nevadella</tp:taxon-name-part></tp:taxon-name></italic>, whereas they are rough-edged with small, spinulose protuberances in <italic><tp:taxon-name><tp:taxon-name-part taxon-name-part-type="genus">Coleophora</tp:taxon-name-part> <tp:taxon-name-part taxon-name-part-type="species">nepetellae</tp:taxon-name-part></tp:taxon-name></italic>.</p></tp:treatment-sec><tp:treatment-sec sec-type="Description"><title>Description.</title><p><italic>Adult</italic>. Wingspan 22–26 mm. Head white shaded with yellow on vertex. Antenna with scape cream yellow, with thick tuft of erect, concolorous scales; flagellum white annulated with pale ochreous yellow, nearly indistinctly so on upper surface, dark brown on lower surface; basal third with elongate cream-coloured scales. Labial palp white, third article about as long as second; second article with long tuft of erect scales on ventral surface. Thorax white with a median cream yellow line; tegula cream with thin white border.</p><p>Forewing with apex falcate, curvature variable; ground colour cream yellow, paler in dorsal half, costal half slightly darker from scattering of brown scales, mainly in area between median line and costa; apical portion with 4–5 short, oblique silvery striae; one fine silvery stria in subcostal area near base, widening to quarter of wing and lined with brown on costal side; second silvery stria in median area from basal third to margin; third silvery stria along anal fold and interrupted before margin; fourth silvery stria along dorsal margin, very short and inconspicuous. Fringe dark cream-coloured along costal margin and around falcate apex; on dorsal margin, fringe pale grey with a line of pale cream basally. Hindwing grey, sometimes with brownish hue, fringe coloured as in forewing. Abdomen pale dirty white.</p><!--PageBreak--><p><italic>Abdominal apodemes</italic> (Fig. <xref ref-type="fig" rid="F3">8</xref>): Latero-anterior bars about twice as long as latero-posterior ones. Transverse bar long, proximal edge straight and thin, distal edge slightly convex around tergal sclerites. Tergal sclerites covered with conical spines, about 5–6× longer than wide (on T3).</p><p><italic>Male genitalia</italic> (Figs <xref ref-type="fig" rid="F3">6</xref>, <xref ref-type="fig" rid="F3">7</xref>, <xref ref-type="fig" rid="F4">11</xref>): Gnathos knob large, globose. Tegumen narrow, elongate, pedunculi slightly outwardly flared. Transtilla thin, linear. Valvula wide with rounded ventral margin. Cucullus large, markedly sclerotized, wider basally, obliquely oriented, dorsal side slightly convex and apex rounded. Phallotheca elongate-conical, ventral portion less sclerotized. Cornuti (Fig. <xref ref-type="fig" rid="F3">7</xref>) thin, tightly arranged in elongate bundle.</p><!--PageBreak--><!--PageBreak--><!--PageBreak--><p><italic>Female genitalia</italic> (Figs <xref ref-type="fig" rid="F3">9</xref>, <xref ref-type="fig" rid="F4">13</xref>): Papillae anales markedly sclerotized, elongate. Posterior apophysis twice as long as anterior one. Sterigma conical laterally with pair of longitudinal sclerotized, outcurved bars, curvature more pronounced on outer side, distal portion of bars parallel to each other. Ostium bursae calix-shaped. Widest distal section of colliculum with small conical spines, proximal section narrowed with lateral edges more sclerotized, median lamina extended from smooth, looped section of ductus bursae to widened portion of colliculum. Ductus bursae lined with short conical spinules from anterior end of colliculum to first loop (about 4× length of sterigma); second loop without spinules (about 2× length of sterigma); anteriormost section of ductus transparent, without ornamentation. Corpus bursae ovoid with distal half tapered, signum leaf-like.</p><p><italic>L5 larva</italic> (Fig. <xref ref-type="fig" rid="F1">1</xref>): Length 9 mm. Body brown with faint brown dorsal line interrupted at segment junctions. Head shiny black. Thoracic shields shiny black; prothoracic shield wide, very finely cracked along median axis from middle to posterior edge; mesothoracic shield made up of two wide figs irregular in shape, separated by a median gap except thinly and narrowly joined anteriorly; metathoracic shield made up of two smaller figs separated by a gap, irregular in shape with denticulate inner edges. Spiracular sclerites shiny black, present on all thoracic segments: oblong on prothorax, oval on mesothorax and metathorax, largest in size on mesothorax. Thoracic legs entirely shiny black. Prolegs on A3–A6 with 5–7 crochets in two uniordinal rows. Anal fig shiny black. Anal proleg half-moon-shaped, each with 15–18 crochets. (Description based on larva from France, Alpes-de-Haute-Provence, Montagne de Lure, 1519 m, 31.V.2013, found on grass beside <italic><tp:taxon-name><tp:taxon-name-part taxon-name-part-type="genus">Nepeta</tp:taxon-name-part> <tp:taxon-name-part taxon-name-part-type="species">nepetella</tp:taxon-name-part></tp:taxon-name></italic>, J. Nel <italic>leg.</italic>).</p></tp:treatment-sec><tp:treatment-sec sec-type="Derivation of specific epithet"><title>Derivation of specific epithet.</title><p>The species epithet is derived from the species name of its larval host, <italic><tp:taxon-name><tp:taxon-name-part taxon-name-part-type="genus">Nepeta</tp:taxon-name-part> <tp:taxon-name-part taxon-name-part-type="species">nepetella</tp:taxon-name-part></tp:taxon-name></italic>.</p></tp:treatment-sec><tp:treatment-sec sec-type="Biology"><title>Biology.</title><p>The host plant of <italic><tp:taxon-name><tp:taxon-name-part taxon-name-part-type="genus">Coleophora</tp:taxon-name-part> <tp:taxon-name-part taxon-name-part-type="species">nepetellae</tp:taxon-name-part></tp:taxon-name></italic> is <italic><tp:taxon-name><tp:taxon-name-part taxon-name-part-type="genus">Nepeta</tp:taxon-name-part> <tp:taxon-name-part taxon-name-part-type="species">nepetella</tp:taxon-name-part></tp:taxon-name></italic> L. (<tp:taxon-name><tp:taxon-name-part taxon-name-part-type="family">Lamiaceae</tp:taxon-name-part></tp:taxon-name>). This plant has narrow, dentate, whitish green leaves, and large white, hairy corollas with the pistils extended beyond the chalices. This is a mountain plant that occurs throughout the southern Alps, in France mainly in the most sun-exposed parts of the foothills, between 1000 and 2000 m in elevation, along roads, at the base of screes, or near sheepfolds. It blooms between mid-June and late August, depending on elevation and exposure. <italic><tp:taxon-name><tp:taxon-name-part taxon-name-part-type="genus">Nepeta</tp:taxon-name-part> <tp:taxon-name-part taxon-name-part-type="species">nepetella</tp:taxon-name-part></tp:taxon-name></italic> is the initial food plant from which the larva makes its first case. The second host plant which serves to construct the final case is a unidentified <tp:taxon-name><tp:taxon-name-part taxon-name-part-type="family">Poaceae</tp:taxon-name-part></tp:taxon-name>.</p><p>Oviposition and larval development between late summer and overwintering was not observed directly but it can be inferred with much certainty that the eggs are deposited on or in the chalices, and that the young larvae build a case from a seed, as do all the other species of the <!--PageBreak--><!--PageBreak--><italic>lixella</italic> group for which the biology is known. Overwintering probably takes place on the ground or in the litter. In the spring, it was observed that the young larva lives in a case made from a hollowed-out piece of grass. Grasses used for case-making are species with broad leaves that grow in close proximity to <italic><tp:taxon-name><tp:taxon-name-part taxon-name-part-type="genus">Nepeta</tp:taxon-name-part></tp:taxon-name></italic> plants which become the larval host. This habit of using different host plants before and after overwintering is exceptional among leaf-mining <tp:taxon-name><tp:taxon-name-part taxon-name-part-type="order">Lepidoptera</tp:taxon-name-part></tp:taxon-name> and occurs among all the species of the <italic>lixella</italic> group for which the biology is known. The case is not enlarged during larval development (as in <italic><tp:taxon-name><tp:taxon-name-part taxon-name-part-type="genus">Coleophora</tp:taxon-name-part> <tp:taxon-name-part taxon-name-part-type="species">ornatipennella</tp:taxon-name-part></tp:taxon-name></italic>, for example) but is abandoned for a new, larger one at each instar. The final case (Fig. <xref ref-type="fig" rid="F2">5</xref>) is constructed from a piece of mined grass leaf which is hollowed out. It is 13–15 mm long, about 3 mm at its widest girth, straw-coloured, slightly darkened, with longitudinal ridges made by the veins from the leaf used in its construction; the oral opening is rounded, at 30°; the anal end has the terminal 3 mm dorso-ventrally flattened; the median portion is slightly broader, fusiform.</p></tp:treatment-sec><tp:treatment-sec sec-type="Phenology"><title>Phenology.</title><p>The species has one generation per year, with the adults emerging between July 20 and the first week of August in the Valle Varaita in Italy. In France at higher elevations adult emergence extends into the middle of August. In all locations adult flight coincides with the flowering of the host plant, <italic><tp:taxon-name><tp:taxon-name-part taxon-name-part-type="genus">Nepeta</tp:taxon-name-part> <tp:taxon-name-part taxon-name-part-type="species">nepetella</tp:taxon-name-part></tp:taxon-name></italic>. The adults fly in bright sunshine, especially during the afternoon and take short flights among the flowering stems. The new species coexists with <italic><tp:taxon-name><tp:taxon-name-part taxon-name-part-type="genus">Coleophora</tp:taxon-name-part> <tp:taxon-name-part taxon-name-part-type="species">lixella</tp:taxon-name-part></tp:taxon-name></italic> which flies among <tp:taxon-name><tp:taxon-name-part taxon-name-part-type="genus">Thymus</tp:taxon-name-part> <tp:taxon-name-part taxon-name-part-type="uncertainty-rank">cf.</tp:taxon-name-part> <tp:taxon-name-part taxon-name-part-type="species">serpyllum</tp:taxon-name-part></tp:taxon-name> L. (<tp:taxon-name><tp:taxon-name-part taxon-name-part-type="family">Lamiaceae</tp:taxon-name-part></tp:taxon-name>), its host plant.</p></tp:treatment-sec><tp:treatment-sec sec-type="Type locality"><title>Type locality.</title><p>Italy, Piemonte, Valle Varaita, Pontechianale, Grangia del Rio, 2000 m, <named-content xmlns:xlink="http://www.w3.org/1999/xlink" content-type="dwc:verbatimCoordinates" xlink:type="simple">44.6625°N, 6.9939°E</named-content>. The Grangia del Rio is a side valley of the Valle Varaita through which runs a tributary of the Varaita River. It is situated in the Cottian group of the Western Alps in northwestern Italy. The host plant, <italic><tp:taxon-name><tp:taxon-name-part taxon-name-part-type="genus">Nepeta</tp:taxon-name-part> <tp:taxon-name-part taxon-name-part-type="species">nepetella</tp:taxon-name-part></tp:taxon-name></italic>, from which type material was obtained grows there within 30–40 feet of a pastoral trail and at the base of a rock slide.</p></tp:treatment-sec><tp:treatment-sec sec-type="Geographical distribution"><title>Geographical distribution.</title><p>In Italy the species is known only from the type locality in the Piemont Region. In France, it is recorded from the Alpes-Maritimes, Upper Var, Alpes-de-Haute-Provence, Hautes-Alpes, Isère, the Drôme, and further to the west from the Vaucluse where it is common on the slopes of Mont Ventoux wherever <italic><tp:taxon-name><tp:taxon-name-part taxon-name-part-type="genus">Nepeta</tp:taxon-name-part> <tp:taxon-name-part taxon-name-part-type="species">nepetella</tp:taxon-name-part></tp:taxon-name></italic> grows.</p><sec sec-type="Records of C. nevadella from France"><title>Records of <italic><tp:taxon-name><tp:taxon-name-part taxon-name-part-type="genus">Coleophora</tp:taxon-name-part> <tp:taxon-name-part taxon-name-part-type="species">nevadella</tp:taxon-name-part></tp:taxon-name></italic> from France</title><p>In his Atlas of <tp:taxon-name><tp:taxon-name-part taxon-name-part-type="family">Coleophoridae</tp:taxon-name-part></tp:taxon-name> of France, <xref ref-type="bibr" rid="B17">Nel (2001)</xref> recorded a species of the <italic>lixella</italic> group from the Eastern Pyrénées (Cerdagne area). He labelled it “<italic><tp:taxon-name><tp:taxon-name-part taxon-name-part-type="genus">Coleophora</tp:taxon-name-part> <tp:taxon-name-part taxon-name-part-type="species">lixella</tp:taxon-name-part></tp:taxon-name></italic> (<italic><tp:taxon-name><tp:taxon-name-part taxon-name-part-type="genus">Eupista</tp:taxon-name-part></tp:taxon-name></italic>) cf. <italic>nevadella</italic> Baldizzone, 1985” (under his entry no 140c) and indicated that the identification was tentative. <italic><tp:taxon-name><tp:taxon-name-part taxon-name-part-type="genus">Coleophora</tp:taxon-name-part> <tp:taxon-name-part taxon-name-part-type="species">nevadella</tp:taxon-name-part></tp:taxon-name></italic> was formerly known only from Spain (Vives Moreno 1991). Nel reported finding adults among <italic><tp:taxon-name><tp:taxon-name-part taxon-name-part-type="genus">Nepeta</tp:taxon-name-part> <tp:taxon-name-part taxon-name-part-type="species">latifolia</tp:taxon-name-part></tp:taxon-name></italic> DC., a <tp:taxon-name><tp:taxon-name-part taxon-name-part-type="family">Lamiaceae</tp:taxon-name-part></tp:taxon-name> distributed in the Iberian Peninsula which reaches its northern limit in southwestern France. We confirm here that <italic><tp:taxon-name><tp:taxon-name-part taxon-name-part-type="genus">Coleophora</tp:taxon-name-part> <tp:taxon-name-part taxon-name-part-type="species">nevadella</tp:taxon-name-part></tp:taxon-name></italic> is indeed the species tentatively reported from France by <xref ref-type="bibr" rid="B17">Nel (2001)</xref>. The adults occur in July on blooming <italic><tp:taxon-name><tp:taxon-name-part taxon-name-part-type="genus">Nepeta</tp:taxon-name-part> <tp:taxon-name-part taxon-name-part-type="species">latifolia</tp:taxon-name-part></tp:taxon-name></italic> plants, which is the likely oviposition host plant.</p><p><bold>Record details.</bold> 3 ♂, 2 ♀,: France, Pyrénées-Orientales, Mont-Louis, route D10 to Sauto 11.VII.1990, imagos on <italic><tp:taxon-name><tp:taxon-name-part taxon-name-part-type="genus">Nepeta</tp:taxon-name-part> <tp:taxon-name-part taxon-name-part-type="species">latifolia</tp:taxon-name-part></tp:taxon-name></italic>, J. Nel leg.; 2 ♂, ditto, 28.VII.1993. 6 ♂, Pyrénées-Orientales, Védrignans, 1400 m, 16.VII.1992, imagos on <italic><tp:taxon-name><tp:taxon-name-part taxon-name-part-type="genus">Nepeta</tp:taxon-name-part> <tp:taxon-name-part taxon-name-part-type="species">latifolia</tp:taxon-name-part></tp:taxon-name></italic>, J. Nel leg.; 1 ♀, ditto, 30.VII.1993 (Jacques Nel Collection and Tyroler Landemuseen, Innsbruck). 1 ♂, Porté-Puymorens, vallon de Passet, 1650 m, 17.VII.2004, T Varenne leg. (Thierry Varenne Collection, Nice).</p><fig id="F1" position="float" orientation="portrait"><label>Figure 1.</label><caption><p><italic><tp:taxon-name><tp:taxon-name-part taxon-name-part-type="genus">Coleophora</tp:taxon-name-part> <tp:taxon-name-part taxon-name-part-type="species">nepetellae</tp:taxon-name-part></tp:taxon-name></italic>, schematic illustration of 5th larval instar.</p></caption><graphic xmlns:xlink="http://www.w3.org/1999/xlink" xlink:href="zookeys-459-119-g001.jpg" position="float" orientation="portrait" xlink:type="simple" id="oo_34967.jpg"/></fig><fig id="F2" position="float" orientation="portrait"><label>Figures 2–5.</label><caption><p>Adults and larval case of <italic><tp:taxon-name><tp:taxon-name-part taxon-name-part-type="genus">Coleophora</tp:taxon-name-part> <tp:taxon-name-part taxon-name-part-type="species">nepetellae</tp:taxon-name-part></tp:taxon-name></italic> and <italic><tp:taxon-name><tp:taxon-name-part taxon-name-part-type="genus">Coleophora</tp:taxon-name-part> <tp:taxon-name-part taxon-name-part-type="species">nevadella</tp:taxon-name-part></tp:taxon-name></italic>. <bold>2</bold> <italic><tp:taxon-name><tp:taxon-name-part taxon-name-part-type="genus">Coleophora</tp:taxon-name-part> <tp:taxon-name-part taxon-name-part-type="species">nevadella</tp:taxon-name-part></tp:taxon-name></italic>, female: Spain, Sierra Nevada, Camino de la Veleta, 1600 m, 19.VII.1985, G. Baldizzone and E. Traugott-Olsen leg. (coll. Baldizzone) <bold>3</bold> <italic><tp:taxon-name><tp:taxon-name-part taxon-name-part-type="genus">Coleophora</tp:taxon-name-part> <tp:taxon-name-part taxon-name-part-type="species">nepetellae</tp:taxon-name-part></tp:taxon-name></italic>, female paratype: Italy, Piemonte, Valle Varaita, Pontechianale, Grangia del Rio, 2000 m, 22.VII.2013, G. Baldizzone leg., (coll. Baldizzone) <bold>4</bold> <italic><tp:taxon-name><tp:taxon-name-part taxon-name-part-type="genus">Coleophora</tp:taxon-name-part> <tp:taxon-name-part taxon-name-part-type="species">nepetellae</tp:taxon-name-part></tp:taxon-name></italic>, female paratype: France, Alpes Maritimes, Roubion, 1630 m, 09.VII.2011, Th. Varenne leg. (coll. Th. Varenne) <bold>5</bold> <italic><tp:taxon-name><tp:taxon-name-part taxon-name-part-type="genus">Coleophora</tp:taxon-name-part> <tp:taxon-name-part taxon-name-part-type="species">nepetellae</tp:taxon-name-part></tp:taxon-name></italic>, larva in it case: France, Alpes-de-Haute-Provence, Montagne de Lure, 1519 m, 31.V.2013, on grass near <italic><tp:taxon-name><tp:taxon-name-part taxon-name-part-type="genus">Nepeta</tp:taxon-name-part> <tp:taxon-name-part taxon-name-part-type="species">nepetella</tp:taxon-name-part></tp:taxon-name></italic>, J. Nel leg. (photo © Th. Varenne).</p></caption><graphic xmlns:xlink="http://www.w3.org/1999/xlink" xlink:href="zookeys-459-119-g002.jpg" position="float" orientation="portrait" xlink:type="simple" id="oo_34968.jpg"/></fig><fig id="F3" position="float" orientation="portrait"><label>Figures 6–9.</label><caption><p>Genitalia of <italic><tp:taxon-name><tp:taxon-name-part taxon-name-part-type="genus">Coleophora</tp:taxon-name-part> <tp:taxon-name-part taxon-name-part-type="species">nepetellae</tp:taxon-name-part></tp:taxon-name></italic>. <bold>6</bold> male genitalia (genitalia prep. Bldz 15535) <bold>7</bold> male genitalia, closeup of cornuti (genitalia prep. Bldz 15711, holotype) <bold>8</bold> Male abdominal segments 1–3 (genitalia prep. Bldz 15535) <bold>9</bold> Female genitalia (genitalia prep. Bldz 15536).</p></caption><graphic xmlns:xlink="http://www.w3.org/1999/xlink" xlink:href="zookeys-459-119-g003.jpg" position="float" orientation="portrait" xlink:type="simple" id="oo_34969.jpg"/></fig><fig id="F4" position="float" orientation="portrait"><label>Figures 10–13.</label><caption><p>Genitalia of <italic><tp:taxon-name><tp:taxon-name-part taxon-name-part-type="genus">Coleophora</tp:taxon-name-part> <tp:taxon-name-part taxon-name-part-type="species">nepetellae</tp:taxon-name-part></tp:taxon-name></italic> and <italic><tp:taxon-name><tp:taxon-name-part taxon-name-part-type="genus">Coleophora</tp:taxon-name-part> <tp:taxon-name-part taxon-name-part-type="species">nevadella</tp:taxon-name-part></tp:taxon-name></italic>. <bold>10</bold> <italic><tp:taxon-name><tp:taxon-name-part taxon-name-part-type="genus">Coleophora</tp:taxon-name-part> <tp:taxon-name-part taxon-name-part-type="species">nevadella</tp:taxon-name-part></tp:taxon-name></italic>, male genitalia, closeup of valva and distal portion of phallotheca (genitalia prep. Bldz 6162 – paratype): Spain, Granada, Sierra Nevada, 1000 m, Puerta de la Ragua, 20.VII.1969, K. Sattler &amp; D.J. Carter (coll. BMNH) <bold>11</bold> <italic><tp:taxon-name><tp:taxon-name-part taxon-name-part-type="genus">Coleophora</tp:taxon-name-part> <tp:taxon-name-part taxon-name-part-type="species">nepetellae</tp:taxon-name-part></tp:taxon-name></italic> male genitalia, closeup of valva and distal portion of phallotheca (genitalia prep. Bldz 15535) <bold>12</bold> <italic><tp:taxon-name><tp:taxon-name-part taxon-name-part-type="genus">Coleophora</tp:taxon-name-part> <tp:taxon-name-part taxon-name-part-type="species">nevadella</tp:taxon-name-part></tp:taxon-name></italic>: female genitalia, detail of sterigma and colliculum (genitalia prep. Bldz 15713): Spain, Sierra Nevada, Camino de la Veleta, 2050 m, 22.VII.1985, G. Baldizzone and E. Traugott-Olsen (coll. Baldizzone) <bold>13</bold> <italic><tp:taxon-name><tp:taxon-name-part taxon-name-part-type="genus">Coleophora</tp:taxon-name-part> <tp:taxon-name-part taxon-name-part-type="species">nepetellae</tp:taxon-name-part></tp:taxon-name></italic> female genitalia, detail of sterigma and colliculum (genitalia prep. Bldz 15712).</p></caption><graphic xmlns:xlink="http://www.w3.org/1999/xlink" xlink:href="zookeys-459-119-g004.jpg" position="float" orientation="portrait" xlink:type="simple" id="oo_34970.jpg"/></fig><!--PageBreak--></sec></tp:treatment-sec><ref-list><ref id="B17"><mixed-citation xmlns:xlink="http://www.w3.org/1999/xlink" xlink:type="simple"><person-group><name name-style="western"><surname>Nel</surname><given-names>J</given-names></name></person-group> (<year>2001</year>) <article-title>Atlas des genitalia ♂ et ♀ des lépidoptères <tp:taxon-name><tp:taxon-name-part taxon-name-part-type="family">Coleophoridae</tp:taxon-name-part></tp:taxon-name> de France.</article-title><source>Revue de l’Association Roussillonnaise d’Entomologie, Supplément</source><volume>10</volume>: <fpage>1</fpage>–<lpage>34</lpage>.</mixed-citation></ref></ref-list></tp:taxon-treatment>
